# Supplementary material for: Polypyrrole/Schiff Base Composite as Electromagnetic Absorbing Material with High and Tunable Absorption Performance
Source: Molecules. 2022 Sep 20;27(19):6160. doi: 10.3390/molecules27196160 (PMC9573551; doi:10.3390/molecules27196160)
Supplement: Supplementary file 1 [file molecules-27-06160-s001.zip]

Archive with 1 entries (1 files):
- molecules-1917800-supplementary.pdf
